# Supplementary material for: Integrated physiological, proteomic, and metabolomic analyses of pecan cultivar ‘Pawnee’ adaptation to salt stress
Source: Sci Rep. 2022 Feb 3;12:1841. doi: 10.1038/s41598-022-05866-9 (PMC8814186; doi:10.1038/s41598-022-05866-9)
Supplement: Supplementary file 3 — Supplementary Table S1. [file 41598_2022_5866_MOESM3_ESM.xlsx]

## Sheet: Sheet1
Table S1 Quantification of the differentially expressed proteins in pecan under salt stress (0.6 % NaCl, 48 h) by iTRAQ.
Uniprot-Accession	Description	Protein symbol	Gene*	P-value	log2(Fold change)
A0A2I4F5E4	heat shock 70 kDa protein, mitochondrial	LOC108995713	AT5G09590	0.00038169	0.32
A0A2I4G9H4	Glutamine synthetase	LOC109005909	AT5G35630	0.00407783	0.37
A0A2I4G6G4	Fructose-bisphosphate aldolase	LOC109005150	AT2G36460	0.00332736	0.35
A0A2I4GFT7	caffeic acid 3-O-methyltransferase	LOC109007527	AT5G54160	0.00352574	0.49
A0A2I4H6T4	uncharacterized protein	LOC109014011	AT2G21530	2.46103e-05	-0.29
A0A2I4GE94	isoflavone reductase-like protein	LOC109007127	AT4G39230	0.00818472	0.28
A0A2I4FIR2	caffeoyl-CoA O-methyltransferase 5	LOC108999180	AT4G34050	0.00146106	0.71
A0A2I4EET3	caffeoyl-CoA O-methyltransferase	LOC108988942	AT4G34050	0.000104397	0.46
A0A2I4G1S2	Pectinesterase	LOC109003962	AT1G23200	0.000119334	-0.36
A0A2I4FXX6	50S ribosomal protein L10, chloroplastic	LOC109003002	AT5G13510	0.000534394	0.38
A0A2I4HSA4	17.3 kDa class I heat shock protein-like	LOC109020953	AT1G53540	2.58534e-05	0.32
A0A2I4FFZ4	18.5 kDa class I heat shock protein-like	LOC108998475	AT2G29500	0.000101928	0.45
A0A2I4G0D4	glutathione S-transferase U17-like	LOC109003602	AT1G10370	6.1727e-05	0.62
A0A2I4HIC5	photosystem II repair protein PSB27-H1, chloroplastic	LOC109018206	AT1G03600	5.95154e-05	-0.27
A0A2I4FG07	18.1 kDa class I heat shock protein-like	LOC108998482	AT2G29500	0.00036229	0.4
A0A2I4FAC2	caffeic acid 3-O-methyltransferase	LOC108996985	AT5G54160	0.0157791	0.39
A0A2I4H422	bifunctional epoxide hydrolase 2-like	LOC109013326	AT3G51000	9.87445e-05	-0.33
A0A2I4H757	Cytochrome b-c1 complex subunit 7	LOC109014111	AT5G25450	2.03173e-05	-0.28
A0A2I4E7X1	MLP-like protein 423	LOC108987097	AT1G24020	3.06236e-05	0.9
A0A2I4FBT6	calnexin homolog	LOC108997362	AT5G61790	0.00147476	0.35
A0A2I4E7J1	NADP-dependent D-sorbitol-6-phosphate dehydrogenase-like	LOC108986997	AT2G21250	0.00817853	-1.27
A0A2I4E1P0	MLP-like protein 423	LOC108985458	AT1G24020	2.41707e-05	0.43
A0A2I4E7J8	NADH dehydrogenase [ubiquinone] 1 beta subcomplex subunit 9-like	LOC108986992	AT4G34700	0.000606826	-0.28
A0A2I4HVH9	mitochondrial import receptor subunit TOM20	LOC109021872	AT3G27080	0.0200394	-0.27
A0A2I4EWV6	glycine-rich protein 2-like	LOC108993418	AT2G21060	2.69587e-06	0.33
A0A2I4GA48	1-aminocyclopropane-1-carboxylate oxidase	LOC109006073	AT1G05010	9.7448e-05	-0.53
A0A2I4E198	small heat shock protein, chloroplastic-like	LOC108985352	AT4G25200	1.61478e-05	0.64
A0A2I4FAD1	Peroxidase	LOC108996989	AT5G05340	0.00288161	0.31
A0A2I4F2F0	Ferritin	LOC108994887	AT5G01600	0.00383421	0.37
A0A2I4E9M8	succinate dehydrogenase subunit 5, mitochondrial-like	LOC108987625	AT1G47420	0.0001896	-0.35
A0A2I4EYA1	UDP-glucose 4-epimerase	LOC108993800	AT4G10960	0.000911119	1.4
A0A2I4GDN8	mannose/glucose-specific lectin Cramoll-like	LOC109006986	AT5G10530	2.68524e-05	-0.55
A0A2I4F6T0	Photosystem II reaction center Psb28 protein	LOC108996055	AT4G28660	0.000122873	-0.28
A0A2I4DU56	thioredoxin-like protein CDSP32, chloroplastic	LOC108983487	AT1G76080	0.00679763	0.27
A0A2I4FYM0	mitochondrial import receptor subunit TOM20-like	LOC109003170	AT1G27390	0.00458965	0.32
A0A2I4GW66	uncharacterized protein	LOC109011398	AT1G12230	0.00153939	-0.38
A0A2I4E9L9	Patatin	LOC108987613	AT2G26560	0.00170865	0.29
A0A2I4F961	Citrate synthase	LOC108996640	AT3G58750	0.0155002	-0.83
A0A2I4ECL4	bark storage protein A-like	LOC108988352	AT4G24340	0.00101814	0.44
A0A2I4H3L6	uncharacterized protein LOC109013191 isoform X2	LOC109013191	AT3G15290	0.000572158	-0.3
A0A2I4GSU9	photosynthetic NDH subunit of subcomplex B 2, chloroplastic	LOC109010561	AT1G64770	0.00981733	-0.4
A0A2I4H153	putative quinone-oxidoreductase homolog, chloroplastic	LOC109012612	AT4G13010	0.000329353	-0.54
A0A2I4F835	alpha-L-fucosidase 2-like isoform X2	LOC108996389	AT4G34260	0.00345638	0.33
A0A2I4EKZ7	small heat shock protein, chloroplastic-like	LOC108990523	AT4G27670	1.05031e-05	2.35
A0A2I4DKB1	Xyloglucan endotransglucosylase/hydrolase	LOC108980976	AT1G10550	1.25208e-05	-0.62
A0A2I4FQI4	cytochrome c oxidase subunit 6b-1-like isoform X2	LOC109001179	AT1G22450	0.000124885	-0.34
A0A2I4DXS2	thaumatin-like protein 1	LOC108984421	AT4G11650	2.5533e-05	0.84
A0A2I4FPL2	chitotriosidase-1-like	LOC109000962	AT4G19810	0.00188084	1.33
A0A2I4FA78	trans-cinnamate 4-monooxygenase-like isoform X1	LOC108996947	AT2G30490	0.0233438	0.34
A0A2I4ENX0	ornithine carbamoyltransferase, chloroplastic	LOC108991348	AT1G75330	0.00359472	0.26
A0A2I4EN51	(DL)-glycerol-3-phosphatase 2	LOC108991129	AT5G57440	0.00650955	0.31
A0A2I4DN04	rhodanese-like domain-containing protein 9, chloroplastic	LOC108981743	AT2G42220	0.00578662	0.32
A0A2I4FNK3	glucan endo-1,3-beta-glucosidase 6	LOC109000719	AT5G58090	0.000614112	0.41
A0A2I4EQS8	Alpha-galactosidase	LOC108991808	AT3G26380	0.00820747	0.27
A0A2I4DY22	glutathione S-transferase-like	LOC108984523	AT2G30860	0.00534988	0.3
A0A2I4GRR4	Peroxidase	LOC109010267	AT1G71695	1.23167e-05	-0.54
A0A2I4FUR0	thioredoxin-like protein AAED1, chloroplastic isoform X4	LOC109002202	AT2G37240	5.20735e-05	0.39
A0A2I4FSC7	chaperone protein dnaJ A6, chloroplastic-like isoform X1	LOC109001640	AT2G22360	0.0038882	0.36
A0A2I4F4C3	maf-like protein DDB_G0281937 isoform X5	LOC108995372	AT5G66550	0.000247267	-0.45
A0A2I4E8K1	bifunctional epoxide hydrolase 2-like	LOC108987294	AT4G02340	0.000116708	-0.5
A0A2I4GG94	Peroxidase	LOC109007617	AT2G22420	0.0152572	0.27
A0A2I4HA03	protein ASPARTIC PROTEASE IN GUARD CELL 1-like	LOC109014939	AT3G18490	0.00195333	0.64
A0A2I4E3P7	photosystem I reaction center subunit V, chloroplastic	LOC108985982	AT1G55670	9.10709e-05	-0.27
A0A2I4EPQ7	uncharacterized protein LOC108991542	LOC108991542	AT3G01060	0.0237685	0.27
A0A2I4DL15	L-ascorbate peroxidase 2, cytosolic-like	LOC108981203	AT3G09640	0.0104838	-0.37
A0A2I4DKT3	superoxide dismutase [Fe], chloroplastic-like isoform X2	LOC108981127	AT5G51100	6.03589e-05	-0.52
A0A2I4HN48	protein RADIALIS-like 1	LOC109019691	AT4G39250	0.00635799	0.45
A0A2I4DJQ7	wound-induced basic protein-like	LOC108980821	AT3G07230	0.000197875	0.3
A0A2I4G680	1,2-dihydroxy-3-keto-5-methylthiopentene dioxygenase	LOC109005077	AT5G43850	0.000638008	-0.37
A0A2I4HQ33	uncharacterized protein At5g48480-like	LOC109020284	AT5G48480	0.00216113	0.38
A0A2I4ENE6	probable plastid-lipid-associated protein 6, chloroplastic isoform X1	LOC108991206	AT3G23400	0.000200785	-0.35
A0A2I4GUG2	shikimate O-hydroxycinnamoyltransferase-like	LOC109010986	AT5G48930	0.000290004	0.34
A0A2I4DKB7	wiskott-Aldrich syndrome protein homolog 1-like	LOC108980968	AT1G48620	0.000227107	0.34
A0A2I4G0Y3	tryptophan--tRNA ligase, chloroplastic/mitochondrial-like	LOC109003733	AT2G25840	0.000369638	0.29
A0A2I4DG78	uncharacterized protein LOC108979835	LOC108979835	AT1G16080	0.00389826	-0.3
A0A2I4GYP7	ATP-dependent Clp protease proteolytic subunit	LOC109012058	AT1G11750	0.00771919	-0.45
A0A2I4F2X6	endo-1,31,4-beta-D-glucanase isoform X2	LOC108995000	AT3G23600	0.0238702	-0.39
A0A2I4EI54	uncharacterized protein LOC108989787	LOC108989787	AT3G60210	0.0499585	-0.31
A0A2I4H7Y7	plastoglobulin-1, chloroplastic-like	LOC109014293	AT2G35490	0.000417891	0.3
A0A2I4G704	UPF0481 protein At3g47200-like	LOC109005275	AT1G52590	0.00121567	0.33
A0A2I4F5P0	violaxanthin de-epoxidase, chloroplastic	LOC108995788	AT1G08550	0.000438807	-0.45
A0A2I4GJ37	plastidal glycolate/glycerate translocator 1, chloroplastic	LOC109008314	AT1G32080	0.0194565	-0.3
A0A2I4EDI4	uncharacterized protein LOC108988596	LOC108988596	AT4G04190	0.0029041	-0.45
A0A2I4F0F7	argininosuccinate synthase, chloroplastic-like	LOC108994392	AT4G24830	0.0101426	0.3
A0A2I4EAM8	Glucose-6-phosphate 1-dehydrogenase	LOC108987869	AT1G09420	0.00296461	0.29
A0A2I4DYU0	glutaredoxin-like	LOC108984718	AT5G40370	0.0117944	0.27
A0A2I4HRD0	universal stress protein PHOS32-like	LOC109020647	AT3G53990	0.00333763	-0.58
A0A2I4GES2	LOW QUALITY PROTEIN: altered inheritance of mitochondria protein 3	LOC109007244	AT5G14540	1.32016e-05	0.42
A0A2I4DY71	photosystem I reaction center subunit XI, chloroplastic	LOC108984518	AT4G12800	0.000823977	-0.3
A0A2I4FAS6	protein P21-like	LOC108997094	AT4G11650	0.010639	0.33
A0A2I4F6M0	photosystem II 10 kDa polypeptide, chloroplastic	LOC108996022	AT1G79040	0.000377545	-0.44
A0A2I4DVI0	chloroplastic lipocalin isoform X1	LOC108983831	AT3G47860	0.0237531	0.3
A0A2I4G9Z3	uncharacterized protein At4g13200, chloroplastic-like	LOC109006041	AT4G13200	0.000636501	0.28
A0A2I4HVI1	uncharacterized protein LOC109021875	LOC109021875	AT3G27160	0.00929638	0.3
A0A2I4G2P2	acidic endochitinase-like	LOC109004165	AT5G24090	0.00010162	0.95
A0A2I4E5N6	expansin-like B1	LOC108986524	AT4G17030	3.9751e-05	0.51
A0A1S6LKX8	NAD(P)H-quinone oxidoreductase subunit 5, chloroplastic	ndhF	ATCG01010	0.00794136	-0.34
A0A2I4G5S8	translation initiation factor eIF-2B subunit alpha	LOC109004981	AT1G72340	0.0121349	0.29
A0A2I4E4U6	Non-specific lipid-transfer protein	LOC108986295	AT2G38540	0.00410617	0.35
A0A2I4F421	salicylic acid-binding protein 2-like	LOC108995319	AT2G23620	0.0370517	-0.28
A0A346RNC6	Acetyl-coenzyme A carboxylase carboxyl transferase subunit beta	accD	accD	0.0337217	0.36
A0A2I4GR52	probable glutathione S-transferase	LOC109010101	AT1G78370	0.00227879	0.28
A0A2I4GWV0	uncharacterized protein LOC109011575 isoform X3	LOC109011575	AT2G27290	0.0224639	-0.42
A0A2I4G2L9	acidic endochitinase-like	LOC109004154	AT5G24090	0.000310643	0.54
A0A2I4GRP2	Germin-like protein	LOC109010248	AT5G39150	0.000201802	-0.52
A0A2I4HMJ4	uncharacterized protein LOC109019531	LOC109019531	AT3G49800	0.0294881	0.33
A0A2I4G8Z8	uncharacterized protein LOC109005770 isoform X1	LOC109005770	AT2G31040	0.0017279	0.34
A0A2I4GH76	aquaporin TIP2-1-like	LOC109007845	AT3G16240	0.00575636	0.4
A0A2I4DKS4	uridine nucleosidase 1	LOC108981116	AT2G36310	0.00268448	0.36
A0A2I4DNT8	flavonol synthase/flavanone 3-hydroxylase-like	LOC108982002	AT5G08640	0.00218612	-0.28
A0A2I4FND0	pheophorbide a oxygenase, chloroplastic-like	LOC109000632	AT3G44880	0.0280409	0.27
A0A2I4GSI9	uncharacterized GPI-anchored protein At5g19250-like	LOC109010467	AT3G06035	0.00241263	-0.44
A0A2I4FK36	Golgi apparatus membrane protein TVP23	LOC108999554	AT1G09330	0.00266656	0.28
A0A2I4G640	chitinase-like protein 1	LOC109005051	AT1G05850	0.0255559	0.49
A0A2I4FXV3	nuclear transcription factor Y subunit B-1-like isoform X1	LOC109002991	AT2G37060	0.00161205	0.31
A0A2I4ENZ9	mannan endo-1,4-beta-mannosidase 7-like	LOC108991358	AT5G66460	0.000468322	0.3
A0A2I4EWX9	protein XAP5 CIRCADIAN TIMEKEEPER-like isoform X2	LOC108993434	AT2G21150	0.0136897	0.28
A0A2I4DG55	uncharacterized protein LOC108979806	LOC108979806	AT5G03880	0.000541058	0.34
A0A2I4GGB7	uncharacterized protein LOC109007639	LOC109007639	AT3G47070	1.33557e-05	0.84
A0A2I4F3L1	PRA1 family protein	LOC108995191	AT2G38360	0.00249287	0.43
A0A2I4EE30	ribonuclease 3-like	LOC108988762	AT1G14220	0.0285492	-0.36
A0A2I4HL67	endochitinase 2-like	LOC109019134	AT3G12500	2.96894e-05	0.65
A0A2I4HC44	Pectinesterase	LOC109015670	AT2G45220	0.000597768	0.34
A0A2I4FJ58	protein DSS1 HOMOLOG ON CHROMOSOME V-like	LOC108999270	AT1G64750	3.62611e-05	-0.29
A0A2I4EN86	uncharacterized protein LOC108991140 isoform X2	LOC108991140	AT1G08640	0.0331424	0.28
A0A2I4H503	NDR1/HIN1-like protein 12	LOC109013536	AT3G11660	0.00552837	0.31
A0A2I4DVY3	glucan endo-1,3-beta-glucosidase 2-like	LOC108983962	AT1G66250	0.0350256	-0.46
A0A2I4FAA4	protein DOWNY MILDEW RESISTANCE 6	LOC108996968	AT5G24530	0.0184883	0.3
A0A2I4DYA6	vacuolar protein sorting-associated protein 18 homolog	LOC108984575	AT1G12470	0.000563929	-0.5
A0A2I4FNW5	protein DEFECTIVE IN EXINE FORMATION 1	LOC109000803	AT3G09090	0.00621936	0.32
A0A1P8J7P1	ATP synthase subunit c, chloroplastic	atpH	atpH	8.56343e-07	-0.93
A0A2I4G2Y2	tobamovirus multiplication protein 2A-like isoform X1	LOC109004234	AT1G32400	0.0382546	0.38
A0A2I4GHM6	serine acetyltransferase 1, chloroplastic-like	LOC109007939	AT1G55920	1.01985e-05	0.42
A0A2I4FSV6	syntaxin-32	LOC109001779	AT3G24350	0.00354107	0.44
A0A2I4GCT0	heat shock cognate 70 kDa protein 2	LOC109006783	AT5G02500	0.00208184	0.28
A0A2I4F270	heat shock cognate protein 80-like	LOC108994817	AT5G56030	0.00278649	0.53
A0A2I4FU77	luminal-binding protein	LOC109002071	AT5G28540	0.000375956	0.31
A0A2I4DZ15	Peroxiredoxin	LOC108984786	AT3G52960	6.57877e-06	-0.38
A0A2I4E3H9	12-oxophytodienoate reductase 2-like	LOC108985933	AT1G76690	6.12095e-05	0.41
A0A2I4DVB7	mitochondrial-processing peptidase subunit alpha-like isoform X1	LOC108983784	AT1G51980	0.0103733	0.27
A0A2I4FXS2	Tubulin beta chain	LOC109002963	AT5G23860	0.000225668	0.51
A0A2I4HRY0	putative lactoylglutathione lyase isoform X1	LOC109020833	AT1G11840	0.0277604	-0.3
A0A2I4DTU7	Tubulin beta chain	LOC108983411	AT5G12250	0.0113348	0.38
A0A2I4FNE1	UDP-D-apiose/UDP-D-xylose synthase 2	LOC109000669	AT1G08200	0.00179072	0.4
A0A2I4G1K4	endoplasmin homolog	LOC109003886	AT4G24190	9.44161e-05	0.4
A0A2I4HN96	Prohibitin	LOC109019739	AT5G40770	8.79577e-05	-0.27
A0A2I4ET41	probable fructokinase-4	LOC108992456	AT3G59480	0.00184908	0.35
A0A2I4G145	5-methyltetrahydropteroyltriglutamate-- homocysteine methyltransferase-like	LOC109003782	AT5G17920	4.23855e-06	0.58
A0A2I4DHZ1	triosephosphate isomerase, cytosolic-like	LOC108980311	AT3G55440	0.000971471	-0.31
A0A2I4FDZ0	5-methyltetrahydropteroyltriglutamate-- homocysteine methyltransferase	LOC108997930	AT5G17920	0.000536188	0.71
A0A2I4G5V0	Pectinesterase	LOC109004989	AT3G14310	0.000740452	0.27
A0A2I4GXB8	Adenosylhomocysteinase	LOC109011698	AT4G13940	0.000148923	0.43
A0A2I4EBL5	Alpha-1,4 glucan phosphorylase	LOC108988119	AT3G29320	0.00270896	-0.28
A0A2I4FEZ3	GDP-mannose 3,5-epimerase 2	LOC108998187	AT5G28840	4.403e-05	0.26
A0A2I4FL34	S-adenosylmethionine synthase	LOC108999916	AT4G01850	0.00306182	0.54
A0A2I4E1J1	UDP-D-apiose/UDP-D-xylose synthase 1-like	LOC108985441	AT2G27860	0.0450208	0.34
A0A2I4FZH2	Serine hydroxymethyltransferase	LOC109003384	AT4G37930	0.00579115	-0.28
A0A2I4GNB6	Phosphomannomutase	LOC109009383	AT2G45790	0.0122946	0.27
A0A2I4FUC7	Lipoxygenase	LOC109002102	AT3G45140	0.00167912	0.34
A0A2I4EFZ0	beta-glucosidase 12-like	LOC108989222	AT5G42260	6.13264e-05	0.47
A0A288XQM6	Cytochrome b6	petB	petB	0.000612253	-0.3
A0A2I4FQF7	S-adenosylmethionine synthase	LOC109001162	AT3G17390	0.000147249	0.64
A0A2I4F0A5	ATP synthase subunit delta, chloroplastic-like	LOC108994367	AT4G09650	7.38453e-05	-0.28
A0A2I4DE34	dihydrolipoyl dehydrogenase 2, chloroplastic-like	LOC108979233	AT4G16155	0.00700082	0.28
A0A2I4G137	Alpha-1,4 glucan phosphorylase	LOC109003771	AT3G46970	0.0117486	-0.28
A0A2I4F7S5	cinnamyl alcohol dehydrogenase 1	LOC108996320	AT4G34230	0.000863716	0.27
A0A2I4HE98	bifunctional dTDP-4-dehydrorhamnose 3,5-epimerase/dTDP-4-dehydrorhamnose reductase	LOC109016533	AT1G63000	0.000156135	0.37
A0A2I4G511	Uroporphyrinogen decarboxylase	LOC109004766	AT2G40490	0.00439314	0.3
A0A2I4EXY0	long chain acyl-CoA synthetase 1-like isoform X1	LOC108993714	AT2G47240	0.00211762	0.42
A0A2I4EV88	UDP-glucuronic acid decarboxylase 5-like	LOC108993007	AT3G46440	0.00483001	0.4
A0A2I4HVU2	photosystem I reaction center subunit N, chloroplastic-like	LOC109021950	AT5G64040	6.20512e-06	-0.34
A0A2I4E924	acid beta-fructofuranosidase-like	LOC108987422	AT1G12240	0.000236356	0.29
A0A2I4EMJ2	Sucrose synthase	LOC108990945	AT3G43190	0.000154119	0.66
A0A2I4FE05	beta-glucosidase 44-like	LOC108997937	AT3G18080	7.57447e-06	0.41
A0A2I4GQU8	tropinone reductase homolog	LOC109010020	AT2G29360	0.00191487	-0.27
A0A2I4HRN1	Glucose-1-phosphate adenylyltransferase	LOC109020737	AT4G39210	2.25573e-05	-0.91
A0A2I4DRV1	Ketol-acid reductoisomerase	LOC108982864	AT3G58610	0.0129269	0.41
A0A2I4GCC7	homoserine kinase	LOC109006661	AT2G17265	0.00293607	0.33
A0A2I4GI66	Lipoxygenase	LOC109008078	AT1G55020	0.011435	0.53
A0A2I4ET26	probable cinnamyl alcohol dehydrogenase 1	LOC108992460	AT1G72680	0.0222681	-0.54
A0A2I4EGG7	UDP-glucose 6-dehydrogenase	LOC108989380	AT5G15490	0.0122342	0.42
A0A2I4F0A4	Acyl-coenzyme A oxidase	LOC108994365	AT4G16760	0.00179623	0.43
A0A2I4G2B1	Beta-hexosaminidase	LOC109004078	AT1G65590	0.00119005	0.47
A0A2I4DJI6	endochitinase EP3-like	LOC108980762	AT3G54420	0.0369881	-0.38
A0A2I4E5V4	3-oxoacyl-[acyl-carrier-protein] reductase 4 isoform X1	LOC108986581	AT1G24360	0.000539937	0.31
A0A2I4GGY8	proline--tRNA ligase, cytoplasmic-like isoform X2	LOC109007779	AT3G62120	0.0294013	0.32
A0A2I4G9A2	Amine oxidase	LOC109005850	AT1G31690	4.27211e-07	-0.25
A0A2I4HR49	Phospho-2-dehydro-3-deoxyheptonate aldolase	LOC109020584	AT1G22410	0.00460079	0.4
A0A2I4EVA9	GDP-L-fucose synthase 1-like	LOC108993031	AT1G17890	0.00059853	0.44
A0A2I4GE47	Peroxidase	LOC109007093	AT5G64120	0.000847674	0.33
A0A2I4HQC8	photosystem I reaction center subunit VI, chloroplastic-like	LOC109020369	AT1G52230	8.01016e-05	-0.43
A0A2I4E330	Aldose 1-epimerase	LOC108985824	AT5G15140	0.00485246	0.37
A0A2I4E8D3	Acyl carrier protein	LOC108987228	AT1G65290	0.000206935	-0.44
A0A2I4DJJ3	Phospholipase D	LOC108980768	AT4G35790	0.0113934	0.46
A0A2I4FQJ9	serine--tRNA ligase, chloroplastic/mitochondrial isoform X2	LOC109001190	AT1G11870	0.0123027	0.32
A0A2I4DTC3	Pyruvate dehydrogenase E1 component subunit beta	LOC108983269	AT2G34590	0.0163279	0.28
A0A2I4FRC7	histidine--tRNA ligase, cytoplasmic	LOC109001402	AT3G02760	0.001524	0.38
A0A288XQV5	NAD(P)H-quinone oxidoreductase subunit 2, chloroplastic	ndhB	ndhB	0.000214729	0.63
Note: *Gene code were derived from Arabidopsis thaliana (TAIR10) (https://www.arabidopsis.org/index.jsp).
