# Supplementary material for: Integrated physiological, proteomic, and metabolomic analyses of pecan cultivar ‘Pawnee’ adaptation to salt stress
Source: Sci Rep. 2022 Feb 3;12:1841. doi: 10.1038/s41598-022-05866-9 (PMC8814186; doi:10.1038/s41598-022-05866-9)
Supplement: Supplementary file 4 — Supplementary Table S2. [file 41598_2022_5866_MOESM4_ESM.xlsx]

## Sheet: result
Table S2 Quantification of the differentially expressed metabolites in pecan under salt stress (0.6 % NaCl, 48 h) by LC/MS non-targeted metabolomics technology.
Metabolites	VIP	P-value	log2(Fold change)
Pinidine	14.4316	0.000912227	-0.42
Triethyl phosphate	13.474	0.00787329	-0.31
(+)-2,3-Dihydro-3-methyl-1H-pyrrole	11.0429	0.0015746	-0.41
Gingerol	10.7789	0.000556322	-0.59
(2-hydroxy-2-{9-[(3-methylbut-2-enoyl)oxy]-2-oxo-2H,8H,9H-furo[2,3-h]chromen-8-yl}propoxy)sulfonic acid	11.1358	0.000217564	2.62
LysoPE(0:0/24:0)	9.94325	0.00461106	-0.67
Citrulline	10.1666	0.0283696	-1.98
5'-Carboxy-gamma-chromanol	8.89066	0.00305996	-0.51
3S-aminodecanoic acid	12.1108	0.0037818	-0.35
6,8-Di-C-methylkaempferol 3,7-dimethyl ether	5.61668	0.00654087	1.42
cyclohexylammonium	7.55407	0.00483501	-0.36
1-Nitronaphthalene-5,6-oxide	4.84089	0.00164445	4.52
Isometheptene	8.6588	0.00500969	-0.26
Alpha-Lactose	8.18819	0.0014125	0.72
(E)-2-Penten-1-ol	5.33363	0.0369099	-0.57
(S)-2-Propylpiperidine	8.09343	0.00393248	-0.3
Sucrose	5.55094	0.000919723	2.84
1-Hydroxy-3-methoxy-7-primeverosyloxyxanthone	7.46377	0.00144339	2.05
Alcoifosfamide	5.83773	0.00843272	-1.64
4-Ethyl-2-methyl-5-propylthiazole	6.74438	0.0137638	-0.28
1,8-Diazabicyclo[5.4.0]undec-7-ene	6.76087	0.00172394	-0.35
1-Hydroxyvitamin D3 cellobioside	9.1443	0.000651292	1.99
Ovalicin	6.8647	0.000543825	-0.39
3-Methyl-1-heptene	6.6536	0.00291784	-0.31
4-Methylene-L-glutamine	6.70445	0.0337131	-1.94
4E-Decenedioic acid	5.62137	0.00707555	0.36
Choline	5.74065	6.93581e-05	-0.65
PE(20:0/20:3(8Z,11Z,14Z))	6.29108	0.0162117	0.35
Perilla sugar	6.04702	0.00404296	-0.31
Melleolide L	6.03727	0.00649397	0.91
Bismahanine	3.14597	0.0265412	2.01
5-De-O-methyltoddanol	5.91897	0.0031381	0.48
Sophoradin	5.55117	0.000521404	-0.68
PBT	5.66103	0.000108651	0.73
2E,4E,6Z,8Z-Decatetraenedioic acid	5.66654	0.0418744	-0.81
9S,11R,15S-trihydroxy-2,3-dinor-13E-prostaenoic acid-cyclo[8S,12R]	5.62493	0.000875869	-1.67
{[(2E)-2-methyl-3-phenylprop-2-en-1-yl]oxy}sulfonic acid	5.44686	5.14559e-05	-0.96
(17E)-1alpha,25-dihydroxy-26,27-dimethyl-17,20,22,22,23,23-hexadehydro-24a-homovitamin D3 / (17E)-1alpha,25-dihydroxy-26,27-dimethyl-17,20,22,22,23,23-hexadehydro-24a-homocholecalciferol	5.41467	0.00906107	-0.6
(3b,4b,11b,14b)-11-Ethoxy-3,4-epoxy-14-hydroxy-12-cyathen-15-al 14-xyloside	5.22793	0.00382258	1.4
Schidigerasaponin F2	3.58594	0.0133728	2.56
Lucidenic acid C	3.22493	0.00907502	1.45
Glycerol alpha-monochlorohydrin	4.68234	0.00171676	-0.48
(+)-Limonene	4.48257	0.000297975	0.51
Succinic acid	4.0408	0.0234428	-0.88
Sofalcone	5.26601	0.0203232	0.7
N-Methyl-1-deoxynojirimycin	3.84694	0.00196593	-0.51
Asebotin	2.88787	0.0491915	0.97
2-(4-hydroxy-3-methylbut-2-en-1-yl)-4-(3-methylbut-2-en-1-yl)benzene-1,3,5-triol	4.28304	0.000341021	-0.47
Ganoderic acid Mj	6.42836	0.001465	1.65
Isopentyl gentiobioside	4.21528	0.00875301	0.46
2,4-Dimethylpyridine	3.84371	0.00308677	0.83
(-)-Hygroline	3.9574	0.00386722	0.83
Maltotriose	4.00383	0.00517456	2.63
3-Demethylubiquinone-9	3.33293	0.0229715	0.7
alhpa-tocopheronolactone	3.82275	0.00229614	0.76
dione	1.96533	0.0185944	1.42
L-Oleandrosyl-oleandolide	3.88797	0.00694399	1.48
9,12,13-TriHOME	3.85552	0.0154834	-0.79
9(S)-HpOTrE	3.63032	0.000493133	0.63
hydroxybutanoic acid	3.82662	0.0176541	0.85
5,8-tetradecadienal	3.73982	0.00272349	0.82
13(S)-HpOTrE	2.85087	0.0294511	0.6
Thiocysteine	5.1354	0.000108147	0.63
S-2-Propenyl propanethioate	3.56792	0.00490432	0.83
PG(O-18:0/22:6(4Z,7Z,10Z,13Z,16Z,19Z))	4.06632	0.00109663	0.53
Aginoside progenin	2.32012	0.0161879	0.77
(卤)-Pelletierine	3.26902	0.00177277	0.83
Zeaxanthin diglucoside	2.10146	0.00653665	0.77
PC(22:5(4Z,7Z,10Z,13Z,16Z)/P-18:0)	3.59112	0.0106923	0.85
2,3-dinor Prostaglandin E1	3.35238	0.00011811	0.58
3-Acrylamidopropyl trimethylammonium	2.4074	0.0359107	0.89
(R)-Piperazine-2-carboxamide	3.25479	0.000107597	-2.28
N2-Acetyl-L-aminoadipate	3.08187	0.0414749	-0.74
Capsianoside IV	1.97817	0.00662434	3.87
GlcCer(d18:0/16:0)	3.16703	0.0376318	0.2
D-Glyceraldehyde 3-phosphate	3.4208	0.00863589	1.74
furancarbothioate	3.12632	0.00676921	-0.52
C16 Sphinganine	3.1118	0.0453748	0.15
Durupcoside B	3.5679	0.000398701	6.41
Valyl-Valine	3.03084	0.0113529	0.86
p-Aminobenzoic acid	3.15123	0.0476332	0.76
1-Kestose	1.73831	0.0365553	1.37
Labetalol	1.59422	0.0307724	1.86
Propylhexedrine	2.94068	0.0091256	0.86
3-Hexylpyridine	2.7647	0.000847716	0.79
Ophiopogonin C'	4.58815	0.000306114	5.17
P-Dichlorobenzene	2.73992	0.00126289	0.76
Vestitone 7-glucoside	2.89663	0.0118106	0.79
Trimethylpyrazine	2.33854	0.0325907	-0.83
Stachyose	2.94582	2.07666e-06	-1
Tyrosyl-Arginine	2.81519	2.16774e-05	-1.27
Cellulose, microcrystalline	1.87682	0.00174142	-2.74
Methylisopelletierine	2.52763	0.00315392	-0.82
Docosanediol-1,14-disulfate	1.03252	0.041198	-2.92
dihydroxyvitamin	2.76578	0.00142852	-2.13
9-oxo-2,4,5,7-decatetraenoic acid	2.52086	0.0225499	-0.6
12,13-Epoxy-9,15-octadecadienoic acid	2.74371	0.0214702	-1.52
25-Epiruizgenin 3-[4''-rhamnosylglucoside]	4.64133	0.0019184	-7.48
L-Agaridoxin	2.37424	0.0109157	-0.5
D-Xylono-1,5-lactone	3.5512	0.000597242	-0.73
26-Desglucoavenacoside A	1.44853	0.00374945	-2.99
SB 242084	2.6496	0.0161118	-1.2
Histidinal	2.65385	0.0321464	0.87
Dodecanoic acid	1.97026	0.0301824	0.88
L-Valine	1.8817	0.0298605	-3.04
D-1-[(3-Carboxypropyl)amino]-1-deoxyfructose	2.58217	0.0102244	-2.43
3-Acetoxy-3-methyl-1-phenylbutane	2.98836	0.00329689	-1.9
Isoferulic acid	2.63928	0.0460248	-1.3
nandrolone	1.96967	0.0262978	-0.59
trans-Piceid	2.56222	0.0285746	-1.01
8-Prenylafzelechin 5-methyl ether	1.34828	0.0231148	-1.48
L-Isoleucine	2.55322	0.0211615	-0.78
3-(Cystein-S-yl)acetaminophen	1.49109	0.0074454	-6.15
Periandrin V	2.17976	0.000776323	-6.22
Notoginsenoside J	2.28737	0.0287869	-2.16
Lactucin	2.52331	0.00189571	-0.89
Flemistrictin C	2.53827	0.000138508	-5.23
Mucronine B	1.69161	0.00380353	-1.74
Galactosylglycerol	2.46153	0.0184953	-0.56
BBTOAc	2.57826	0.0410531	-0.81
(24R)-11alpha,20,24-trihydroxyecdysone	1.37532	0.00875894	-3.63
PI(22:6(4Z,7Z,10Z,13Z,16Z,19Z)	2.38847	0.00110499	-2.1
Albafuran C	2.47756	0.00110682	-4.8
D-Glutamine	2.37132	0.000451673	0.85
20伪-Dihydroprogesterone glucuronide	1.37431	0.00736535	-1.74
beta-D-Fructose 1,6-bisphosphate	2.91356	0.00319846	2.74
Corchoionol C 9-glucoside	2.52728	0.00371242	-2
Alliospiroside D	1.71065	0.0136434	-4.57
PI(12:0/18:4(6Z,9Z,12Z,15Z))	1.33204	0.00816657	-2.15
Murrayacinine	1.91545	0.00135611	-2.25
Temozolomide	3.09876	0.000165315	-2.02
Ethyl 3-[(2-furanylmethyl)thio]propanoate	2.30136	0.0457097	0.42
phosphoethanolamine	2.42297	0.00929456	-0.42
Melongoside G	2.45952	0.000677295	-4.32
Irenolone	2.27723	0.00930361	-1.58
tropine	1.67857	0.0246722	-0.87
Dihydronaringenin-O-sulphate	2.18895	0.0123084	-0.29
1-Methyl-1,3-cyclohexadiene	2.04564	0.00382097	-0.83
Methyl 5-(1-Propynyl)-2-thiophenepropanoate	2.36427	0.00240516	-0.68
Neolinderachalcone	2.04459	0.00915247	-0.71
Levan	1.68211	0.00447025	-1.78
N-Acetyl-b-glucosaminylamine	2.17852	0.0112534	-0.8
glycerol	1.59841	0.0238865	-2.55
N,N'-Dicyclohexylurea	1.95397	0.0122124	-0.86
Hydroxymethylphosphonate	2.22146	0.0103364	-0.47
Curcumin dimer 3	2.10578	0.0373457	-0.7
3,6,9,12,15-octadecapentaenoic acid	2.11934	0.000470308	-0.68
Adenine	1.85081	0.0146679	-0.73
Cymathere lactone	2.48338	0.000268746	-0.66
2-Keto-6-acetamidocaproate	2.29483	0.00869567	-1.46
oic acid	1.99034	0.000765273	-0.72
methylpyrimidine	2.16948	0.00324198	-0.34
Mannan	1.03786	0.0333974	-1.74
Gb3Cer	2.63353	0.00181947	-6.38
3beta-ol	1.04326	0.000268377	-5.88
OKODiA-PS	1.28652	0.0118925	-2.52
9Z,11Z,13E,15E-octadecatetraenoic acid	2.13458	0.0139228	-0.85
8-Prenyllepidissipyrone	4.63872	0.00476909	-2.82
Glycerone phosphate	2.12918	0.00678829	3.04
megastigmadien-8-ol	2.12633	0.0140036	-0.88
3-O-trans-Feruloyleuscaphic acid	2.30584	0.00776482	-0.56
2-Methoxy-5-methylpyrazine	1.94362	0.00645353	-0.84
(1S,4R)-1-Hydroxy-2-oxolimonene	1.91395	0.00448513	-0.82
2-Acetylpyrrolidine	1.933	0.00411761	-0.83
Lucidenic acid H	1.31873	0.01962	-1.64
Crosatoside B	2.061	0.0242827	-0.36
Fenvalerate	1.97069	0.0228548	-0.81
D-Proline	2.05323	0.0121872	-0.72
1,4'-Bipiperidine-1'-carboxylic acid	1.93932	0.0104995	-0.83
Digitoxin	2.72387	0.000335853	-9.69
Raltitrexed	2.02529	0.0418192	-0.72
2R-aminoheptanoic acid	1.80136	0.00152832	-0.81
methylalpinumisoflavone	1.74032	0.0321397	-1.93
16-Hydroxy hexadecanoic acid	2.00277	0.00107124	-0.4
copolymer	1.9949	0.00459563	-2.23
octadecadienoic acid	1.98904	0.00282482	-1.22
cis-Zeatin 9-glucoside	1.51307	0.00598048	-1.51
(25R)-11alpha,20,26-trihydroxyecdysone	1.1294	0.010842	-1.71
glucoside	1.35777	0.00417285	-3.67
PG(18:4(6Z,9Z,12Z,15Z)/15:1(9Z))	1.95435	0.00143414	-7.26
Hydantoin	1.64498	0.0198604	-0.85
ent-16-L1-PhytoP	1.65374	0.00308352	-0.68
18-oxo-nonadecanoic acid	1.58885	0.0327666	-1.76
D-1-Amino-2-pyrrolidinecarboxylic acid	1.94673	0.00344794	-1.51
propoxy]sulfonic acid	1.9441	0.0342848	-0.98
myristic acid	1.93755	0.00746979	-0.84
trione	1.67468	0.00512798	-0.73
O-Demethylforbexanthone	1.92524	0.00330571	-0.68
Koenoline	1.65279	0.014547	-0.8
Retinal	1.97256	0.00184165	-0.8
(R)-1-O-b-D-glucopyranosyl-1,3-octanediol	1.19103	0.00599699	-5.54
12-OPDA	1.90773	0.0082562	-0.96
b-D-Glucopyranuronic acid	1.90149	0.013098	-1.21
1,8-Diazacyclotetradecane-2,9-dione	2.29553	0.0168842	-0.79
AcOCH2BBT	1.54129	0.0431447	-0.69
Orotidine	1.93003	0.0213801	-0.63
carboxylic acid	1.29901	0.0140694	-2.95
galactoside	3.40303	0.0114116	-5.58
Erinacine D	1.84785	0.00182941	-1.28
Grepafloxacin	1.0477	0.00727651	-2.78
Isorhamnetin 3-(2G-apiosylrutinoside)	2.67469	0.00178218	-2.17
Methionyl-Tyrosine	1.80252	0.0381874	-0.67
1-O-(2-methoxy-4-hexadecenyl)-sn-glycerol	1.83899	0.000461971	-0.4
8-Hydroxypinoresinol 4-glucoside	1.95194	0.00440672	-0.69
PA(17:2(9Z,12Z)/22:6(4Z,7Z,10Z,13Z,16Z,19Z))	1.70486	0.0149891	-0.82
KOdiA-PC	1.3998	0.0143782	-0.81
Asparagoside A	2.69031	0.00152335	-7.78
(S)-3-Octanol glucoside	1.81189	0.000532697	-1.99
Sterebin A	1.58364	0.00206636	-0.62
PHDdiA-PE	1.70229	0.00324824	-0.59
Isojamaicin	1.61278	0.0433719	-0.52
Dimethylarsinous acid	2.00483	0.000583392	-0.62
(2S)-2'-Methoxykurarinone	1.78968	0.00853459	-1.51
PS(P-18:0/0:0)	1.46205	0.0157078	-0.78
2-bromopalmitaldehyde	1.38743	0.00153424	-2.16
CDP-DG(16:0/16:0)	1.76725	0.000286682	-2.9
Dehydrodeguelin,7a,13a-Didehydrodeguelin	1.62839	0.0376873	-0.56
Chlorosesamone	1.76018	0.00430939	-1.09
Pandaroside A	2.20796	0.00895793	-7.84
diginatin	1.85445	0.000932981	-0.66
D-glycero-D-manno-Heptose 7-phosphate	1.58851	0.00647254	-0.54
PG(13:0/18:3(6Z,9Z,12Z))	1.47757	0.00337429	-2.94
Zapotin	1.7121	0.00336202	-3.13
Liquid thiophthene	1.62962	0.0247617	-0.51
Pandaroside C	1.45846	0.00929669	-6.48
Fumonisin C1	1.69656	0.000149572	-2.51
Marmesin rutinoside	2.18299	0.0199239	-0.51
Formononetin 7-O-(6''-acetylglcoside)	1.68511	0.0437235	-1
Anileridine	1.48177	0.00894626	-0.5
2-[(Ethylthio)methyl]furan	1.67859	0.0337973	-2.01
OHOOA-PA	1.67807	0.00274219	-1.35
acetoacetamide	1.913	0.0202394	-0.81
L-2-Amino-5-hydroxypentanoic acid	1.67694	0.00215725	-1.33
2-(2-Furanyl)pyrrolidine	1.55407	0.00197065	-0.82
dolichyl diphosphate	1.67059	0.00222152	-2.6
Anabasine	1.46319	0.0199495	1.96
Na-Hexanoyl-Nb-inosityltryptophan	1.66939	0.0151008	-0.67
L-Thyronine	1.66521	0.0423622	-1.02
4-Acetylimidazo[4,5-c]pyridine	1.6628	0.00424966	-0.35
Methylimidazole acetaldehyde	1.54215	0.00657669	-0.81
(25S)-11alpha,20,26-trihydroxyecdysone	1.65845	0.00109714	-1.38
PS(22:4(7Z,10Z,13Z,16Z)/24:1(15Z))	1.81228	0.00141993	-0.38
Cyclopassifloside I	1.08852	0.00890804	-4.03
Olitorin	1.65346	0.0035712	-2.45
PKDdiA-PC	1.62705	0.0213588	-2.26
2,3-Dinor-TXB1	1.65094	0.00541604	-1.04
4R-Hydroxy solifenacin	1.57792	0.000145141	-0.53
Lucidenic acid G	1.64628	0.000101743	-1.22
Corchorifatty acid D	1.7333	0.00101247	-0.5
Ginsenoside Rh6	2.54622	0.00339537	-7.83
(9Z)-3-hydroxyoctadecenoylcarnitine	2.11462	0.00119312	-0.62
12,13S-EOT	1.55513	1.72267e-05	-0.57
Glucosylgalactosyl hydroxylysine	1.63821	0.000598841	-0.9
(5-(but-3-en-1-yn-1-yl)thiophen-2-yl)methanol	1.63078	0.00218361	-0.65
Tamoxifen N-oxide	1.6366	5.06312e-05	-2.37
Chlorogenate	1.63658	0.00439397	-1.95
Cytidine	1.48069	0.0021896	0.65
cis-beta-D-Glucosyl-2-hydroxycinnamate	1.28782	0.0211472	3.01
Lacosamide-glucuronide	1.62386	0.00520429	-1.71
5-(2'-Carboxyethyl)-4,6-Dihydroxypicolinate	1.23732	0.0319814	-0.73
Astaxanthin glucoside	2.73264	0.00187422	-1.76
2-Isopropylmaleate	1.43224	0.00537158	-2.62
2-Pyrrolidone-5-carboxylic acid, methyl ester	1.43984	0.0257625	-0.81
3-Hydroxy-beta-ionone	1.74704	0.0211347	-1.64
11alpha-Hemiglutaryloxy-1,25-dihydroxyvitamin D3	2.46282	0.00565037	-3.97
Muramic acid	1.60934	0.00817882	-1.98
Tuberostan	1.59464	0.00148886	-0.81
Protoanemonin	1.59459	0.00824934	-0.94
PI(17:2(9Z,12Z)/14:1(9Z))	2.19444	0.00118917	-9.62
ETHYL SYRINGATE	1.59142	0.0244598	-0.82
1,2-dihydrostilbene	1.46945	0.00814265	-1.46
xi-4-Hydroxy-4-methyl-2-cyclohexen-1-one	1.3089	0.0101956	-2.03
(2S,2'S)-Pyrosaccharopine	1.62117	0.0107475	-0.81
Ethyl cellulose	1.56711	0.0325592	-2.24
5-Methoxy-7,8-diprenylflavone	1.82887	0.0207541	1.73
Diethylpropion	1.78766	0.00878308	-0.59
9(S)-HpODE	1.72877	0.000586714	-2.21
18-bromo-9E,15E,17E-octadecatrien-5,7-diynoic acid	1.55558	0.0012529	-1.74
Lucidenic acid B	1.15886	0.000962237	-2.04
Albafuran B	1.98953	0.00213603	-0.84
glucopyranoside	1.54815	0.0185794	1
3-Methylpyridine	1.54767	0.0111572	7.13
L-Phosphoarginine	1.10386	0.0401406	2.3
Rubraflavone B	1.53725	6.57969e-05	1.42
Pyridoxine (Vitamin B6)	1.49063	0.0286266	-0.5
Methylephedrine	1.41575	0.00741047	1.69
pyrrolidinepropanamide	1.21329	0.0294869	2.81
2'-Oxoaloesol 7-glucoside	1.51479	0.0154012	-0.36
Deoxypyridinoline	1.51018	0.0401996	2.85
rhamnosylglucoside	1.50966	0.000588835	-0.46
2,6-Piperidinedicarboxylic acid	1.60638	0.0295621	1.83
N-Desmethylselegiline	1.47933	0.0055258	-3.78
1-Naphthol	1.4939	0.0381615	-2.28
Butyric acid	1.65645	0.00808133	-0.72
trans-p-Menthane-7,8-diol 7-glucoside	1.49113	0.0313176	-0.36
olate	1.48898	0.0297553	4.74
CAY10603	1.37213	0.00067987	1.56
Linalool 3,6-oxide primeveroside	1.0615	0.0113711	-0.82
4-Hydroxynonenal	1.13896	0.00308957	2.02
Cholesterol glucuronide	2.88789	0.00775058	-0.48
isochromen-1-one	1.47246	0.00387031	0.6
pyrrolidinebutanoic acid	1.47218	0.00332505	-0.81
Retrofractamide D	1.50386	0.00903818	-0.82
9S-HpOTrE	1.01678	0.0372185	-0.51
2-Acetyl-3-ethylidene-3,4,5,6-tetrahydropyridine	1.32902	0.00559842	4.65
PA(24:1(15Z)/22:6(4Z,7Z,10Z,13Z,16Z,19Z))	1.67143	0.00312411	13.95
Egonol glucoside	1.45325	0.0336179	11.41
PG(18:4(6Z,9Z,12Z,15Z)/0:0)	1.95736	0.0321383	-0.7
16-iodo-hexadecanoic acid	1.45891	0.0168394	-2.94
Cyclopassifloic acid B	1.3323	0.00219107	-2.61
Desglucodesrhamnoparillin	2.17983	0.00105504	-2.01
2-Keto-6-aminocaproate	1.44488	0.00133064	-2.26
Dihydrohydroxy-O-methylsterigmatocystin	1.78386	0.00137466	2.17
Antibiotic X 14889D	1.03515	0.003573	4.45
Aprepitant	1.41624	0.00140301	-0.8
fucose	1.43206	0.00781636	1.44
Hydroxymethylbilane	1.33055	0.0404743	-0.77
Wyomin	1.8258	0.00303456	5.45
Vitamin D3 glucosiduronate	1.19971	0.00972537	3.25
2,5-Dimethylpyrazine	1.23236	0.0202859	1.97
Edetic Acid	1.91535	0.000377094	-0.52
5-Hydroxy-2-furoic acid	1.60484	0.000347211	4.57
Digoxin	1.40702	0.000747436	2.45
Capsianoside I	1.40497	0.000537652	-2.36
methyloctahydroindolizin-8-ol	1.43621	0.00670458	7.95
Aminoethylsulfonic acid	1.46285	0.00272123	1.79
Neuraminic acid	1.37539	0.00796701	1.6
Torvoside C	1.18809	0.0124384	-0.74
Pregnanediol-3-glucuronide	1.40029	0.000337354	-1.13
Ticagrelor	1.75702	0.0120637	-2.12
Glycolysis or Gluconeogenesis	1.39114	9.61563e-07	0.43
PS(DiMe(9,3)/DiMe(9,3))	1.32683	0.00133982	-3.09
Nitiducarpin	1.30344	0.0100908	-0.63
Starch acetate	1.38727	0.00482591	-2.68
(R)-S-lactoylglutathionate(1-)	1.38642	0.0198143	-0.85
Kuwanon D	1.38498	0.0063227	-3.01
Imatinib	1.02388	0.00127712	-0.78
omega-hydroxy myristic acid	1.38241	0.0112624	-0.84
Swertisin 2''-O-arabinoside	1.3804	0.000341761	-3.45
Chalcomoracin	1.37867	1.4947e-05	1.96
Gibberellin A1 glucosyl ester	1.37314	0.00859162	-0.69
Taurine	1.37162	0.0340087	4.47
Aspalathin	1.37136	0.0304898	9.97
5-Aminopentanal	1.26483	0.0105618	-0.37
OKODiA-PG	1.37036	0.00253369	-0.68
Maleic hydrazide	1.17517	0.00495341	-0.32
Riboflavin (Vitamin B2)	1.26606	0.0330593	-1.57
1-Aminocyclopropanecarboxylic acid	1.35676	0.014141	-1.29
Tigecycline	1.35431	0.00257401	1.57
Fumonisin FP1	1.35317	0.000219824	2.5
5,7-nonadienoic acid	1.21509	0.00987633	-0.76
Isradipine	1.69934	0.000683266	-0.82
5-Methyl-2-furaldehyde	1.34267	0.0328325	-0.83
(S)-malyl alpha-D-glucosaminide	1.34061	0.0354926	-0.55
furanone	1.33682	0.039621	3.37
Asparagoside C	2.56012	0.00725297	-0.67
Sapidolide A	1.33256	0.031383	-0.82
S-6-Hydroxywarfarin	1.27552	0.00791329	4.65
PIP(18:2(9Z,12Z)/20:3(5Z,8Z,11Z))	2.71141	0.00699946	3.72
Balagyptin	1.32333	0.004891	8.01
N-Acetylhistamine	1.31776	0.0349325	2.77
Safflor Yellow A	1.30979	0.0400675	-0.83
MG(16:0/0:0/0:0)	1.06951	0.0299535	2
Arginyl-Tyrosine	1.15382	0.00117143	1.63
Melatonin glucuronide	1.21228	0.0309116	2.8
3-Furanmethanol glucoside	1.27986	0.0073899	-0.78
2,5-Diethyl-3,6-dimethylpyrazine	1.31989	0.00691291	-0.64
digitalin	1.14609	0.0146146	1.06
Agavoside B	1.30009	0.00105268	-0.65
10-Hydroxy-3,7-dimethyl-2E,6E-decadienoic acid	1.29736	0.0147326	-2.06
7-Formyldehydrothalicsimidine	1.02235	0.0181145	-2.45
4-Guanidinobutanal	1.289	0.00139987	-2.59
Thiothixene	1.28783	0.00570823	-1.88
3-Methyl-2,5-furandione	1.65991	9.24029e-05	0.57
PIM2(16:0/18:1(9Z))	1.91157	0.00252594	4.22
Schidigerasaponin D3	1.27677	0.000254435	3.1
PE(18:4(6Z,9Z,12Z,15Z)/20:5(5Z,8Z,11Z,14Z,17Z))	1.31729	0.00690321	0.75
alpha-D-Galactose 1-phosphate	1.26217	0.00931513	2.44
Dihydroartemisinin (DHA)	1.10761	0.00149457	4.63
Anofinic acid	1.25881	0.000535701	2.01
Fluvoxamine	1.25306	0.000462148	5.55
Epoxyeremopetasinorol	1.43532	0.0252944	4.87
Lusitanicoside	1.25111	0.0479321	0.9
PGP(16:0/20:4(5Z,8Z,11Z,14Z))	1.26942	0.00268738	0.53
benzene-1,3-diol	1.38303	0.00666287	0.85
3,7-Dimethyl-2E,6E-decadien-1,10-dioic acid	1.40845	0.0040206	4.34
PG(13:0/18:4(6Z,9Z,12Z,15Z))	1.1105	0.000538498	0.65
(3E,6Z)-3,6-Nonadien-1-ol	1.14599	0.00692036	0.37
pentadeca-1(10),2,6,8-tetraen-5-one	1.24373	0.00160772	1
Soraphen O	1.4041	0.0133945	3.03
Lincomycin	1.32801	0.0308267	-0.54
7-Acetoxy-7,8-dihydroiodovulone I	1.21663	0.0133549	-0.51
Delphinidin 3,7,3'-triglucoside	1.2289	0.0410009	0.6
(1x,2x)-Guaiacylglycerol 3-glucoside	1.22403	0.0376396	-0.49
Brianthein X	1.22147	0.0229924	-0.84
Hovenidulcioside B1	1.21421	0.000905915	1.61
Melledonal B	1.21336	0.0168334	-0.83
Melilotussaponin O2	1.21254	0.00133207	-0.72
OKOOA-PG	1.21077	0.00253375	1.87
Pregnenolone sulfate	1.21003	0.000559815	-0.63
(R)-2,7(14),9-Bisabolatrien-11-ol	1.20719	0.0107957	-0.97
Bradykinin	1.12227	0.00345356	-0.45
deoxyfructose	1.20193	0.0224953	3.56
N1,N12-Diacetylspermine	1.19744	0.0168633	1.53
12-hydroxy-3Z,6Z-dodecadienoic acid	1.19416	0.00246512	5.33
25-Acetylvulgaroside	1.19304	0.0082872	1.79
Verapamil	1.56093	0.0020064	5.64
11-Methylgerberinol	1.11497	0.0462973	2.78
Eudesmic acid	1.18501	0.0187529	4.62
Cabbage identification factor 2	1.18333	0.0418127	-0.96
(6-(but-3-en-1-yn-1-yl)-1,2-dithiin-3-yl)methanol	1.63926	0.000178588	1.76
Ikarisoside D	1.23116	0.00107807	4.73
13-HOTE	1.1785	5.5306e-05	0.93
14-Hydroperoxy-H4-neuroprostane	1.17689	0.00568666	-0.46
PI(12:0/18:3(6Z,9Z,12Z))	1.17559	0.000500358	3.02
4-dien-8-one	1.17451	0.0450885	-0.81
Dihydrozeatin-7-N-dihydrozeatin	1.17124	0.00129098	4.66
(E)-4'-Methylresveratrol 3-glucoside	1.16697	0.0472074	1.83
Norfuraneol	1.07129	0.0154379	3.14
PE(13:0/0:0)	1.16444	0.0223665	-0.64
PG(18:2(9Z,12Z)/0:0)	1.16076	0.000108944	1.43
DIMETHYLPENTYLAMINE	1.09626	0.00692616	0.53
3-Acetyl-4-hydroxy-6-methyl-2H-pyran-2-one	1.09355	0.00115541	1.84
Medicanine	1.11908	0.0139117	21.01
(-)-Fusicoplagin A	1.05669	0.0172428	0.38
(1R,4R)-Dihydrocarvone	1.44392	0.00186861	2.43
Allopurinol riboside	1.34816	0.00277554	1.46
Nuatigenin 3-[rhamnosyl-(1->2)-glucoside]	1.11921	0.000751487	0.67
Lucidone A	1.29031	0.0230785	0.74
Eleutherin	1.11259	0.0241508	2.61
2Z,6Z,8Z,12E-hexadecatetraenoic acid	1.3143	0.00811702	1.24
Pisumsaponin I	1.56594	0.00218374	1.53
Dihydrozeatin-O-glucoside	1.11095	1.483e-05	0.56
Lyciumoside II	1.35352	0.00140051	0.65
L-arabinose	1.10879	0.000491123	3.96
Biochanin A 7-(6-malonylglucoside)	1.10857	0.0241305	0.73
Schidigerasaponin C2	1.10632	0.00438998	2.94
Mono-(2-ethyl-5-carboxypentyl) phthalate	1.59401	0.000484994	0.57
Convalloside	1.10519	8.67814e-05	0.77
LysoPC(18:3(9Z,12Z,15Z))	1.10505	0.0291624	0.83
Etamiphylline	1.10097	0.00269468	0.63
Niacinamide	1.0999	0.000639804	-0.75
Rutagravine	1.09838	0.0352013	0.49
PA(14:1(9Z)/20:5(5Z,8Z,11Z,14Z,17Z))	1.51203	0.000458578	1.1
Shanciol	1.09418	0.0367754	6.06
3Z,6Z,9Z,12Z,15Z-octadecapentaenoic acid	1.09323	1.91179e-05	0.74
1-O-(2R-hydroxy-pentadecyl)-sn-glycerol	1.09286	0.00627503	0.89
Tetranor Iloprost	1.1441	0.00165263	0.58
Zingerone glucoside	1.08937	1.60891e-05	0.98
3,3-Dimethyl-1,2-dithiolane	1.06273	0.00703392	0.75
Paradisin C	1.08719	0.000150121	0.63
Ipurolic acid	1.08694	0.0010728	0.82
4-[(2-Methyl-3-furanyl)thio]-5-nonanone	1.08553	0.000805861	0.84
Karanjin	1.07789	0.0156911	1.75
4,4'-Thiobis-2-butanone	1.07695	3.72065e-05	4.08
Procaine	1.07536	0.00149561	2.93
Tributyrin	1.07014	0.0142111	5.17
cholest-5,24-dien-3beta-yl beta-D-glucopyranoside	1.15907	0.000951392	0.66
Citroside A	1.74042	0.0015991	0.77
dipyran-4-one	1.10153	0.00067047	2.98
pentol	1.17175	0.0310706	0.36
Narceinone	1.05944	0.0218112	0.58
Octylamine	1.15484	0.00342701	1.69
Epothilone A	2.02495	0.00980535	0.55
Infectocaryone	1.32852	0.00175475	0.76
Hexamethylene bisacetamide	1.05358	0.000807794	0.5
Neotussilagine	1.05315	0.0253036	1.88
Kuwanol D	1.05275	0.0069365	0.67
Leu-Leu-Leu	1.18369	0.0186744	0.78
(+)-Camphor	1.02158	0.00266218	1.97
2-O-alpha-D-Galactopyranosyl-1-deoxynojirimycin	1.43913	0.00215044	3.27
phenylprop-2-en-1-one	1.04838	0.000889403	1.68
Gibberellin A8	1.04821	0.0441491	2.52
Nicotinate D-ribonucleoside	1.44909	0.00800525	0.53
L-2,4-diaminobutyric acid	1.04732	0.00518647	3.18
methoxybenzen-1-olate	1.04492	0.0297802	1.39
Acetyl tributyl citrate	1.27766	0.013378	0.87
Ecgonine methyl ester	1.25066	0.0193856	-0.98
Ketoleucine	1.03964	0.000335601	1.19
2-Isopropylmalic acid	1.03958	0.000334164	0.72
chromene-6,8-diol	1.03879	0.00630913	0.68
Succinic acid semialdehyde	1.03069	0.0210392	0.82
3-Hydroxysebacic acid	1.01493	0.00419941	2.16
adduct	2.19536	0.00339408	0.57
Taraxinic acid glucosyl ester	1.01426	0.0226889	2.5
3-(8,11,14-Pentadecatrienyl)phenol	1.02978	0.0178966	0.84
but-1-en-3-yn-1-ol	1.01152	0.00135943	1.76
butanoic acid	1.00892	0.000195016	0.82
cis-Mulberroside A	1.00828	0.00542095	0.89
Succinate	1.00607	0.0235712	-1.09
UDP-L-arabinose	1.02571	0.000336037	0.74
L-Furosine	1.00161	0.033406	0.88
Caffeic Acid	1.11315	0.0203567	1.24
1-O-(2R-hydroxy-docosanyl)-sn-glycerol	1.21549	0.025277	0.63
homocholecalciferol	5.89162	0.00779955	1.75
Quercetin 3-O-(6"-malonyl-glucoside) 7-O-glucoside	1.52718	0.0464715	0.77
4-(2,6,6-Trimethyl-1,3-cyclohexadien-1-yl)-2-butanone	1.46893	0.0250047	0.57
beta-D-Glucosyloxydestruxin B	1.13268	0.0433188	4.08
PA-PI	1.33174	0.00301404	2.93
Fumonisin A2	7.72662	0.00942868	5.17
1-[(5-Amino-5-carboxypentyl)amino]-1-deoxyfructose	1.2584	0.0263378	0.66
UDP-glucuronate	1.00683	0.0223113	0.58
1-(sn-Glycero-3-phospho)-1D-myo-inositol	1.12125	0.0436365	0.71
Serylisoleucine	1.12193	0.00866527	0.58
Petasalbin	1.02476	0.0117045	0.75
Zearalenone	1.46563	0.00954081	0.55
Melamine	1.04594	0.00152126	0.76
prostaenoic acid-cyclo	4.67774	0.0102125	0.5
2-Phospho-D-glycerate	1.55812	0.000530588	1.88
3'-Methyl-2',4',6'-trihydroxydihydrochalcone	1.29088	0.0160989	2.34
Hydroxyprolyl-Hydroxyproline	1.02037	0.00519261	2.98
Calophyllolide	1.7727	0.00393335	1.69
5-oxo-pentanoic acid	1.18482	0.00300447	0.67
(R)-3-Hydroxy-3-methyl-2-oxopentanoate	1.57871	0.0298399	3.18
Harderoporphyrin	2.19808	0.00772338	0.82
N-ACETYLPROLINE	1.00683	3.19127e-05	0.36
2-oxo-3-(2,3,4,5-tetrahydroxyphenyl)propanoic acid	2.6256	0.0188372	0.68
Artonol C	1.4913	0.0237128	1.68
Delphinidin	3.08326	0.0464333	2.52
9-A1-PhytoP	1.10547	0.0283626	0.78
glucopyranoside]	1.5589	0.025607	0.53
Ichangin 4-glucoside	1.09267	0.049341	1.39
N-(L-Arginino)succinate	2.4899	0.0302267	1.97
N-di-Demethyl roxithromycin	4.54367	0.0443303	0.65
PS(18:4(6Z,9Z,12Z,15Z)/20:5(5Z,8Z,11Z,14Z,17Z))	1.63544	0.00169321	3.27
Chlorogenic Acid	1.71163	0.0469159	1.19
L-Fucose	1.56425	0.00985014	2.74
alpha-D-Galactose	2.34981	0.025697	0.65
beta-D-Glucosyl-2-coumarinate	1.80308	0.0241612	2.7
2-(alpha-Hydroxyethyl)thiamine diphosphate	1.05285	0.00175228	0.78
2-(alpha-Hydroxyethyl) thiamine diphosphate	1.05285	0.00175228	2.14
Sandoricin	1.08233	0.0017242	2.05
ADP-glucose	1.04206	0.0227823	2.16
oxane-2-carboxylic acid	2.09866	0.00802531	0.75
Musanolone D	1.69519	0.0275136	0.57
PS-PS	1.06486	0.0252214	2.5
(2R)-2-Hydroxy-2-methylbutanenitrile	1.08462	0.0493015	0.87
Myricatomentoside I	1.65542	0.028904	1.76
