# Supplementary material for: Integrated physiological, proteomic, and metabolomic analyses of pecan cultivar ‘Pawnee’ adaptation to salt stress
Source: Sci Rep. 2022 Feb 3;12:1841. doi: 10.1038/s41598-022-05866-9 (PMC8814186; doi:10.1038/s41598-022-05866-9)
Supplement: Supplementary file 5 — Supplementary Table S3. [file 41598_2022_5866_MOESM5_ESM.xls]

## Sheet: 工作表1
Table S3 Analysis of candidate peptide fragments of target proteins in pecan under salt stress (0.6 % NaCl, 48 h) compared with controls.
